# Supplementary material for: The Explosive Radiation of the Neotropical Tillandsia Subgenus Tillandsia (Bromeliaceae) Has Been Accompanied by Pervasive Hybridization
Source: Syst Biol. 2025 Jun 26;75(1):22–38. doi: 10.1093/sysbio/syaf039 (PMC12805668; doi:10.1093/sysbio/syaf039)
Supplement: syaf039_Supplemental_Files [file syaf039_supplemental_files.zip]

Archive with 9 entries (9 files):
- supplemetary_captions.docx
- supporting_table_S1.xlsx
- supporting_table_S2_species_traits_w_lit.xlsx
- supporting_table_S3_sample_overview_clean.xlsx
- supporting_table_S4_datasets.xlsx
- Yardeni_et_al._SysBio_supporting_figures.pdf
- Yardeni_et_al._SysBio_supporting_file_1.pdf
- Yardeni_et_al._SysBio_supporting_file_2.pdf
- Yardeni_et_al._SysBio_supporting_file_3.pdf
