# Supplementary material for: The Explosive Radiation of the Neotropical Tillandsia Subgenus Tillandsia (Bromeliaceae) Has Been Accompanied by Pervasive Hybridization
Source: Syst Biol. 2025 Jun 26;75(1):22–38. doi: 10.1093/sysbio/syaf039 (PMC12805668; doi:10.1093/sysbio/syaf039)
Supplement: syaf039_Supplemental_Files [file syaf039_supplemental_files.zip › supporting_table_S4_datasets.xlsx]

## Sheet: Sheet1
Supporting table S4 data-sets used in main analysis in the study, their properties and use in analysis
ID	format	SNP/site number	processing/ filters
none, base file for downstream	VCF	2162143	See main methods, data processing: individual coverage <3.5x, closely related individuals, indels and any SNPs located within 3bp of indels, TEs, mapping quality (MQ) < 15, read depth coverage (DP) < 4, quality by depth (QD) < 4, Fisher strand bias (FS) > 40, strand odds ratio (SOR) > 3, minor allele frequency (MAF) < 0.045 (corresponding to the presence in at least six chromosomal complements) a…
ML_tree	phylip	2162143	concatenated matrix partitioned by predicted genic regions.
Species_tree	tree files inferred on 10 kb windows	2162143 SNPs, 15,791 genomic windows passed processing	ML trees were estimated on non-overlapping genomic windows of 10 kb. Windows with fewer than 40 SNPs were excluded. nodes with a bootstrap support below ten were collapsed across all trees.
D_statistics_fb©	VCF	2162143
PCA	VCF	16204	Only biallelic SNPs with <10% missing data were used.Ddata-set was pruned for linkage disequilibrium by randomly selecting SNPs that are at least 10 kb apart.
Twisst	tree files inferred on 50 SNP windows	2162143 SNPs, 22,375 trees.	including only 3 subclades: T. extensa, T. utriculata and T. fasciculata. VCF was partitioned to windows of 50 SNPs and ML Subtrees constructed on each.
PhyloNet	tree files inferred on 10 kb windows	2162143 SNPs, 15,791 genomic windows	sampling reduced to to one outgroup and 18 ingroup taxa, ML trees were inferred on non-overlapping windows of 10 kb
